# Supplementary material for: A 3-Week Inpatient Rehabilitation Programme Improves Body Composition in People with Cystic Fibrosis with and Without Elexacaftor/Tezacaftor/Ivacaftor Therapy
Source: Nutrients. 2025 Jul 25;17(15):2439. doi: 10.3390/nu17152439 (PMC12348923; doi:10.3390/nu17152439)
Supplement: Supplementary file 1 [file nutrients-17-02439-s001.zip]

Archive with 1 entries (1 files):
- nutrients-3728331-supplementary.pdf
